# Supplementary material for: Broad synergistic antiviral efficacy between a novel elite controller-derived dipeptide and antiretrovirals against drug-resistant HIV-1
Source: Front Cell Infect Microbiol. 2024 Jun 10;14:1334126. doi: 10.3389/fcimb.2024.1334126 (PMC11194349; doi:10.3389/fcimb.2024.1334126)
Supplement: Supplementary file 2 [file Presentation_1.zip]

Archive with 5 entries (5 files):
- Heatmap 2 PROT.html
- heatmap 5 NNRT2.html
- Heatmap 3 NRTI.html
- Heatmap 4 NNRTI.html
- Heatmap 1 INSTI.html
